# Supplementary material for: Methodological Aspects in Randomized Clinical Trials of Nutritional Interventions
Source: Nutrients. 2022 Jun 7;14(12):2365. doi: 10.3390/nu14122365 (PMC9227614; doi:10.3390/nu14122365)
Supplement: Supplementary file 1 [file nutrients-14-02365-s001.zip]

Archive with 1 entries (1 files):
- nutrients-1741653-supplementary.pdf
